# Supplementary material for: Association between Autism Spectrum Disorder, Trace Elements, and Intracranial Fluid Spaces
Source: Int J Mol Sci. 2024 Jul 24;25(15):8050. doi: 10.3390/ijms25158050 (PMC11311321; doi:10.3390/ijms25158050)
Supplement: Supplementary file 1 [file ijms-25-08050-s001.zip]

Archive with 1 entries (1 files):
- ijms-3069960-supplementary.pdf
